# Supplementary material for: Screen-Printed Wearable Sweat Sensor for Cost-Effective Assessment of Human Hydration Status through Potassium and Sodium Ion Detection
Source: Micromachines (Basel). 2023 Jul 26;14(8):1497. doi: 10.3390/mi14081497 (PMC10456468; doi:10.3390/mi14081497)
Supplement: Supplementary file 1 [file micromachines-14-01497-s001.zip]

Archive with 1 entries (1 files):
- micromachines-2499959-supplementary.pdf
